# Supplementary material for: Modelling multiple thresholds in meta-analysis of diagnostic test accuracy studies
Source: BMC Med Res Methodol. 2016 Aug 12;16:97. doi: 10.1186/s12874-016-0196-1 (PMC4983029; doi:10.1186/s12874-016-0196-1)
Supplement: Additional file 1 — R code for the main function and auxiliary functions for the described method. (TXT 43 kb) [file 12874_2016_196_MOESM1_ESM.txt]

# Class definition 

setClass("diagmeta", 
         slots=c(
           model = "character",
           REMLcriterion = "numeric",
           AIC = "numeric",
           BIC = "numeric",
           normal = "logical",
           log = "logical",
           REML = "logical",
           weightsName = "character",
           lambda = "numeric",
           nmax = "numeric",
           eps = "numeric",
           iter = "character",
           printIterations = "logical",
           workingData = "list",
           workingDataSingle = "list",
           weights = "numeric",
           regressionCoefficients = "list",
           distributionParameters = "list",
           optimalCutoff = "numeric",
           optimalCutoffnoLog = "numeric",
           pooledSensitivity = "numeric",
           pooledSpecificity = "numeric",
           inputData = "list",
           numberOfStudies = "numeric"
           #inputData 
           #,
          # contains = c("lmerMod")
         ))

#----------------------------------------------------
# Auxiliary functions

# Define logit function
logit <- function(x){
  log(x) - log(1-x)
}
# Define expit function
expit <- function(x){
  (1+exp(-x))^(-1)
}

# Function for fixed point iteration
iterate <- function(f, x0, nmax, eps, print=FALSE) {
  x <- x0
  n <- 0
  while (abs(f(x) - x) > eps & n < nmax) {
    n <- n+1
    x <- f(x)
    if (print) print(x)
  }
  if(n < nmax)
    return(x)
  else 
    stop(" Iteration of maximal Youdenindex reached number of maximal iterations without converging.")
}

# Function to compute sensitivity and specificity and their confidence intervals
# Based on normal distribution assumption
sespNormal <- function(x, alpha0, varalpha0, beta0, varbeta0, covalpha0beta0, alpha1, varalpha1, beta1, varbeta1, covalpha1beta1) {
  y0 <- beta0*x + alpha0
  sp <- pnorm(y0)
  SEy0 <- sqrt(varalpha0 + x^2*varbeta0 + 2*x*covalpha0beta0)
  lsp <- pnorm(y0 - 1.96*SEy0)
  usp <- pnorm(y0 + 1.96*SEy0)
  y1 <- beta1*x + alpha1
  se <- 1-pnorm(y1)
  SEy1 <- sqrt(varalpha1 + x^2*varbeta1 + 2*x*covalpha1beta1)
  lse <- 1-pnorm(y1 + 1.96*SEy1)
  use <- 1-pnorm(y1 - 1.96*SEy1)
  list(Sens = c("Sens",round(se,3),"[",round(lse,3),";",round(use,3),"]"), Spec = c("Spec",round(sp,3),"[",round(lsp,3),";",round(usp,3),"]"))
}


# Function to compute sensitivity and specificity and their confidence intervals
# Based on logistic distribution assumption
sespLogis <- function(x, alpha0, varalpha0, beta0, varbeta0, covalpha0beta0, alpha1, varalpha1, beta1, varbeta1, covalpha1beta1) {
  y0 <- beta0*x + alpha0
  sp <- expit(y0)
  SEy0 <- sqrt(varalpha0 + x^2*varbeta0 + 2*x*covalpha0beta0)
  lsp <- expit(y0 - 1.96*SEy0)
  usp <- expit(y0 + 1.96*SEy0)
  y1 <- beta1*x + alpha1
  se <- 1-expit(y1)
  SEy1 <- sqrt(varalpha1 + x^2*varbeta1 + 2*x*covalpha1beta1)
  lse <- 1-expit(y1 + 1.96*SEy1)
  use <- 1-expit(y1 - 1.96*SEy1)
  list(Sens = c("Sens",round(se,3),"[",round(lse,3),";",round(use,3),"]"), Spec = c("Spec",round(sp,3),"[",round(lsp,3),";",round(usp,3),"]"))
}


#----------------------------------------------------
# Function to analyze and plot meta-analysis data
  
diagmeta <- function(data, normal=TRUE, model="6c", 
                     log=FALSE, reml = TRUE, 
                     weights = "Default", 
                     lambda=0.5, nmax=1000, 
                     eps=0.000000001,
                     printIterations=FALSE,
                     print=FALSE, 
                     plots=c(1,2,3,4,5),
                     evaluateCutoff = "optCutoff",
                     printCI=TRUE,
                     wl = FALSE, 
                     xlab="Threshold",
                     legendX = 0, 
                     legendY = 0.05,
                     output=TRUE){
  
  # Input parameters:
  # data:(dataframe) dataframe with columns named: 
  #      study, cutoff, TP, FP, TN, FN
  # normal:(logical) 
  #       True: biomarker distribution assumption is normal, 
  #       False: biomarker distribution assumption is logistic
  # model:(string) choose one one the following models: 
  #         1b (=CI),    2b (=DI),    3b (=CS),    4b(=DS), 
  #         5b(=CICS),   6b (=DICS),  7b (=CIDS),  8b (=DIDS),
  #         1c (=*CI),   2c (=*DI),   3c (=*CS),   4c(=*DS), 
  #         5c (=*CICS), 6c (=*DICS), 7c (=*CIDS), 8c(=*DIDS),
  # log:(logical) True: scale x-axis with log(x), 
  #               FALSE: nothing happens
  # reml:(logical) argument of function lmer. 
  #   TRUE: REML=TRUE, FALSE: REML=FALSE. (Estimation with ML)
  # weights:(string) prior weighting for studies. 
  #   "Default": no weighting (all weights=1)
  #   "SampleSize": sample size
  #   "SampleSize1": sample size, 
  #           scaled so that the weights sum up to 1
  #   "SampleSize2": sample size, 
  #          scaled, so that the weights have mean 1
  #   "InverseVariance": inverse variance
  #   "InverseVariance1": inverse variance, 
  #           scaled so that the weights sum up to 1
  #   "InverseVariance2": inverse variance, 
  #         scaled, so that the weights have mean 1
  # lambda:(numeric) weighting parameter for higher weighting 
  #       of sens(lambda > 0.5) or spez(lambda > 0.5). 
  #       lambda=0.5 is equally weighted
  # nmax:(numeric) number of maximal iterations for 
  #       finding the optimal cutoff of logistic distribution
  # eps:(numeric) smallest difference for end of iterations 
  #    for finding the optimal cutoff of logistic distribution
  # print.iterations:(logical) 
  #       TRUE: output of iterations, FALSE: no output
  # evaluateCutoff:(string) 
  #        The cutoff where Sens and Spec are evaluated 
  #        for output. Default is the optimal cutoff. 
  # output: (logical) TRUE: if output on the console is diseased,
  #                  else FALSE.
  
  ######################### FUNCTIONS #################################
  # Function for calculating the weighted cut-off point of
  # two logistic distributions by an iterative fixpoint procedure
  
  # function
  g <- function(x) {
    m1 - s1*acosh(lambda/(1-lambda)*s0/s1*(1+cosh((x-m0)/s0))-1)
  }
  
  # inverse function
  f <- function(x) {
    m0 + s0*acosh((1-lambda)/lambda*s1/s0*(1+cosh((x-m1)/s1))-1)
  }
  
  iter <- ""
  
  # error handling for function iterate, chooses f or g for iterations
  saveIterate <- function(x0, nmax, eps, print) {
    tryCatch( { # try iterating with funciton f
      x <- iterate(f, x0, nmax, eps, print)
      print("Optimal cut-off iteration with f")
      return(list(x=x, iter="f"))
    },
    warning=function(w) {
      suppressWarnings(x <- iterate(f, x0, nmax, eps, print))
      warning(w$message)
      return(list(x=x, iter="f"))
    },
    # if error occurs, iterate with function g
    error=function(e) {
      tryCatch({ # try iteration with function g
        x <- iterate(g, x0, nmax, eps, print)
        print("Optimal cut-off iteration with g")
        return(list(x=x, iter="g"))
        },
        warning=function(wa) {
          suppressWarnings(x <- iterate(g, x0, nmax, eps, print))
          warning(w$message)
          return(list(x=x, iter="g"))
        },
        error=function(er){
          stop("Optimal cutoff iteration didn't converge. Use normal=TRUE.")
          return(list(x=NULL, iter=NULL))
        })
    })
  }

  ############# DATA ORGANISING ######################################
  attach(data)
  
  # Reorganizing the data
  CutoffSingle <- cutoff
  Cutoff <- c(cutoff,cutoff)
  Group <- c(rep(0,length(study)),rep(1,(length(study))))
  Negative0 <- TN
  Negative1 <- FN
  Negative <-c(TN, FN)
  N0 <- FP + TN  # number of non-diseased patients
  N1 <- TP + FN  # number of diseased patients
  N <- c(N0, N1)  # number of all patients in one study IN ONE GROUP!!!(0 or 1)
  NN0 <- (Negative0 + 0.5) / (N0 + 1)   # with continuity correction
  NN1 <- (Negative1 + 0.5) / (N1 + 1)
  NN <- (Negative + 0.5) / (N + 1)
  StudySingle <- study
  Study <- c(study,study)
  numberOfStudies <- nlevels(factor(Study))
  
  # Dataframe consisting of rows with data for each cutoff of each study, first
  # for all non-diseased individuals and then everything again for the diseased individuals
  # (each cutoff of each study is named twice)
    #---------------------------------------------
  
  ## log transfomation of cutoff values
  if(log) {Cut <- log(Cutoff)
           CutSingle <- log(CutoffSingle)
  } else {Cut <- Cutoff
        CutSingle <- CutoffSingle}
  
  Data <- list("Study" = Study, "Group" = Group, "Cutoff" = Cutoff, "N" = N, "Negative" = Negative, "NN" = NN)
  DataSingle <- list("StudySingle" = StudySingle, "CutoffSingle" = CutoffSingle, "N0" = N0, "N1" = N1, "NN0" = NN0, "NN1" = NN1, "Negative0" = Negative0, "Negative1" = Negative1)
  
  
  ################### WEIGHTS #######################################
  
  # Default weights
  if(weights == "Default"){
    w <- NULL
  }  
  
  # weights according to sample size
  if(weights== "SampleSize"){
    # weights are sample sizes
    w <- c(N0,N1)
  }
  
  # Sample size--------- scale: sum up to 1
  if(weights == "SampleSizeScaled1"){  
    w <- c(N0,N1)
    w <- (w / sum(w)) 
  }
  
  # Sample size--------- scale: mean 1
  if(weights== "SampleSizeScaled2"){   
   w <- (length(N) * N) / sum(N) 
  }
  
  
  # Inverse Variance weights with continuity correction
  if(weights == "InverseVariance"){
    if(!normal){
      w0 <- (TN + 0.5) * (FP + 0.5) / (N0 + 1)
      w1 <- (TP + 0.5) * (FN + 0.5) / (N1 + 1)
      w <- c(w0,w1)
      } else {
      w1 <- (N1+1)^3*dnorm(qnorm((FN+0.5)/(N1+1)))^2/((TP+0.5)*(FN+0.5))
      w0 <- (N0+1)^3*dnorm(qnorm((TN+0.5)/(N0+1)))^2/((TN+0.5)*(FP+0.5))
      w <- c(w0, w1)
    }
  }
  
  # Inverse Variance weights with continuity correction--- scale: sum up to 1
  if(weights == "InverseVarianceScaled1"){    
    if(!normal){
      w0 <- (TN + 0.5) * (FP + 0.5) / (N0 + 1)
      w1 <- (TP + 0.5) * (FN + 0.5) / (N1 + 1)
      w <- c(w0,w1)
    } else {
      w1 <- (N1+1)^3*dnorm(qnorm((FN+0.5)/(N1+1)))^2/((TP+0.5)*(FN+0.5))
      w0 <- (N0+1)^3*dnorm(qnorm((TN+0.5)/(N0+1)))^2/((TN+0.5)*(FP+0.5))
      w <- c(w0, w1)
    }
    # scaling to sum 1
    w <- (w / sum(w)) 
  }
  
  # Inverse Variance weights with continuity correction--- scale: mean 1
  if(weights == "InverseVarianceScaled2"){
    if(!normal){
      w0 <- (TN + 0.5) * (FP + 0.5) / (N0 + 1)
      w1 <- (TP + 0.5) * (FN + 0.5) / (N1 + 1)
      w <- c(w0,w1)
    } else {
      w1 <- (N1+1)^3*dnorm(qnorm((FN+0.5)/(N1+1)))^2/((TP+0.5)*(FN+0.5))
      w0 <- (N0+1)^3*dnorm(qnorm((TN+0.5)/(N0+1)))^2/((TN+0.5)*(FP+0.5))
      w <- c(w0, w1)
    }
    # scaling 
    w <-  length(w) * w / sum(w)
  }

  #----------------------------------------
  
  detach(data)
  

  
  # Function to transform/rescale the x-values, either with probit or with logit function. 
  resc <- function(x){
    if(normal) {qnorm(x)}
    else logit(x)
  }
  
  ############### MODELS #############################################
  # fixed effects: b (Group + Cut), c (Group * Cut)
  # random effects: 1,2 (random intercept), 3,4 (random slope), 5,6 (random intercept + slope)

  # Linear regression according to selected model         

  #-------------------------------------------------------
  ## Models with Fixed Effects: 1 + Group + Cut
  # random intercept, common distribution  [model CI]
  if(model == "1b"){
    lmeModel <- lmer(resc(NN) ~ Group + Cut + (1|Study), REML = reml,weights=w)
  }
  # random intercept, different distributions   [model DI]
  if(model == "2b"){
    lmeModel <- lmer(resc(NN) ~ Group + Cut + (1 + Group | Study), REML = reml,weights=w)
  }
  
  # random slope, common distribution   [model CS]
  if(model == "3b"){
    lmeModel <- lmer(resc(NN) ~ Group + Cut + (0 + Cut|Study), REML = reml, weights=w)
  }
  
  # random slope, different distributions  [model DS]
  if(model == "4b"){
    lmeModel <- lmer(resc(NN) ~ Group + Cut + (0 + Cut + Group : Cut|Study), REML = reml, weights=w)
  }
  
  # random slope and intercept, common distributions  [model CICS]
  if(model == "5b"){
    lmeModel <- lmer(resc(NN) ~ Group + Cut + (Cut|Study), REML = reml, weights = w)
  }
  
  # random slope (common distribution) and intercept(different distributions)  [model DICS]
  if(model == "6b"){
    lmeModel <- lmer(resc(NN) ~ Group + Cut + (Cut + Group | Study), REML = reml, weights=w)
  }
  
  # random slope (different distributions) and intercept (common distribution)  [model CIDS]
  if(model == "7b"){
    lmeModel <- lmer(resc(NN) ~ Group + Cut + (Cut +  Group : Cut |Study), REML = reml, weights=w)
  }
  
  # random slope (different distributions) and intercept (different distributions) [model DIDS]
  if(model == "8b"){
    lmeModel <- lmer(resc(NN) ~ Group + Cut + (Group * Cut|Study), REML = reml, weights=w)
  }
  
  # --------------------------------------------------------
  ## Models with Fixed Effects: Group * Cut
  # random intercept, common distribution   [model *CI]
  if(model == "1c"){
    lmeModel <- lmer(resc(NN) ~ Group * Cut + (1|Study), REML = reml,weights=w)
  }
  
  # random intercept, different distributions  [model *DI]
  if(model == "2c"){
    lmeModel <- lmer(resc(NN) ~ Group * Cut + (1 + Group | Study), REML = reml,weights=w)
  }
  
  # random slope, common distribution     [model *CS]
  if(model == "3c"){
    lmeModel <- lmer(resc(NN) ~ Group * Cut + (0 + Cut|Study), REML = reml, weights=w)
  }
  
  # random slope, different distributions  [model *DS]
  if(model == "4c"){
    lmeModel <- lmer(resc(NN) ~ Group * Cut + (0 + Cut + Group : Cut|Study), REML = reml, weights=w)
  }
  
  # random slope + intercept, common distributions  [model *CICS]
  if(model == "5c"){
    lmeModel <- lmer(resc(NN) ~ Group * Cut + (Cut|Study), REML = reml, weights = w)
  }
  
  # random slope(common distribution) and intercept(different distributions)  [model *DICS]
  if(model == "6c"){
    lmeModel <- lmer(resc(NN) ~ Group * Cut + (Cut + Group | Study), REML = reml, weights=w)
  }
  
  # random slope(different distributions) and intercept (common distributions)   [model *CIDS]
  if(model == "7c"){
    lmeModel <- lmer(resc(NN) ~ Group * Cut + (Cut +  Group : Cut |Study), REML = reml, weights=w)
  }
  
  # random intercept(different distributions) and slope (different distributions)  [model *DIDS]
  if(model == "8c"){
    lmeModel <- lmer(resc(NN) ~ Group * Cut + (Group * Cut|Study), REML = reml, weights=w)
  
  }
  
  #--------------------------------------------------------
  
  s <- summary(lmeModel)
  # Fixed effects
  cf <- coef(s)
  vc <- vcov(s)
  # Random effects: variance-covariance matrix
  V <- cov(s$varcor$Study)


  ################ PARAMETER EXTRACTION #############################
  # Extract regression coefficients alpha0, beta0 of the non-diseased and alpha1 and beta1 of the diseased. And their variances.
  
  
  if(grepl("b", model)) {
    alpha0 <- cf[1,1]
    alpha1 <- cf[1,1] + cf[2,1]
    beta0 <-  cf[3,1]
    beta1 <-  cf[3,1]
    varalpha0 <- vc[1,1]
    varalpha1 <- vc[1,1] + vc[2,2] + 2*vc[1,2]
    varbeta0 <-  vc[3,3]
    varbeta1 <-  vc[3,3]
    covalpha0beta0 <- vc[1,3]
    covalpha0beta1 <- covalpha0beta0
    covalpha0alpha1 <- vc[1,1] + vc[1,2]
    covalpha1beta0 <- vc[1,3] + vc[2,3]
    covalpha1beta1 <- covalpha1beta0
    covbeta0beta1 <- varbeta0
  }
  
  if(grepl("c", model)) {
    alpha0 <- cf[1,1]
    alpha1 <- cf[1,1] + cf[2,1]
    beta0 <-  cf[3,1]
    beta1 <-  cf[3,1] + cf[4,1]
    varalpha0 <- vc[1,1]
    varalpha1 <- vc[1,1] + vc[2,2] + 2*vc[1,2]
    varbeta0 <-  vc[3,3]
    varbeta1 <-  vc[3,3] + vc[4,4] + 2*vc[3,4]
    covalpha0beta0 <- vc[1,3]
    covalpha0beta1 <- vc[1,3] + vc[1,4]
    covalpha0alpha1 <- vc[1,1] + vc[1,2]
    covalpha1beta1 <- vc[1,3] + vc[1,4] + vc[2,3] + vc[2,4]
    covalpha1beta0 <- vc[1,3] + vc[2,3]
    covbeta0beta1 <- vc[3,3] + vc[3,4]
}

  #.......................................................
  # Compute the parameters of the biomarker distributions and their variances.
  
  m0 <- -alpha0/beta0  # Mean disease-free
  s0 <- 1/beta0        # Standard deviation disease-free
  m1 <- -alpha1/beta1  # Mean diseased
  s1 <- 1/beta1        # Standard deviation diseased
  
  
  vars0 <- varbeta0/(beta0^4)
  vars1 <- varbeta1/(beta1^4)
  varm0 <- (alpha0^2)/(beta0^4)*varbeta0+varalpha0/(beta0^2) -2*alpha0/(beta0^3)*covalpha0beta0
  varm1 <- (alpha1^2)/(beta1^4)*varbeta1+varalpha1/(beta1^2) -2*alpha1/(beta1^3)*covalpha1beta1
  
  
  ###### if neg correlation of data, stop
  if(beta0<=0 |beta1<=0) stop("Regression yields negative correlation. Try another model or get better data :)")
  if(m1 < m0) stop("Estimated distribution of diseased patients is left of non-diseased ones. Check if for your biomarker really higher values indicate illness.")

  ############ DISTRIBUTIONS ###################################
  
  ######### NORMAL DISTRIBUTIONS ASSUMPTION #####################
  if(normal){
    # Compute cutpoint(s) 'cut' of the two normals weighted with lambda and 1-lambda
    turn <- (m0*s1^2 - m1*s0^2)/(s1^2 -s0^2)
    rad <- sqrt(s0^2*s1^2*(2*(s1^2 - s0^2)*(log(s1) - log(s0) - logit(lambda)) + (m1 - m0)^2)/(s1^2 - s0^2)^2)
    x0 <- turn - rad
    x1 <- turn + rad
    if (s0 < s1) cut <- x1
    if (s0 > s1) cut <- x0
    if (s1 == s0) {
      cut <- (s0^2*(-logit(lambda))-0.5*(m0^2-m1^2))/(m1-m0)
    }
    
    if(s1 != s0) {
      # Derivations of optimal cutpoint function
      S <- sqrt(2*(beta0^2-beta1^2)*(log(beta0/beta1)-logit(lambda)) + (alpha0*beta1-alpha1*beta0)^2)
    
      dalpha0 <- (-beta0+beta1/S*(alpha0*beta1-alpha1*beta0))/(beta0^2-beta1^2)
      dalpha1 <- (beta1-beta0/S*(alpha0*beta1-alpha1*beta0))/(beta0^2-beta1^2)
      dbeta0 <- (- alpha0+1/(beta0*S)*(beta0^2-beta1^2))/(beta0^2-beta1^2)+
                (4*beta0*(log(beta0/beta1)-logit(lambda))- 2*alpha1*(alpha0*beta1-alpha1*beta0))/(2*S*(beta0^2-beta1^2)) -
                (2*beta0*(alpha1*beta1-alpha0*beta0+S))/((beta0^2-beta1^2)^2)
      dbeta1 <- (alpha1-1/(beta1*S)*(beta0^2-beta1^2))/(beta0^2-beta1^2) +
                (-4*beta1*(log(beta0/beta1)-logit(lambda))+2*alpha0*(alpha0*beta1-alpha1*beta0))/(2*S*(beta0^2-beta1^2)) +
                (2*beta1*(alpha1*beta1-alpha0*beta0+S))/((beta0^2-beta1^2)^2)
    
      # Variance estimate of optimal cutpoint
      varcut <- dalpha0^2*varalpha0 + dalpha1^2*varalpha1 + dbeta0^2*varbeta0 + dbeta1^2*varbeta1 +
       2*dalpha0*dalpha1*covalpha0alpha1 + 2*dalpha0*dbeta0*covalpha0beta0 +
       2*dalpha0*dbeta1*covalpha0beta1 + 2*dalpha1*dbeta0*covalpha1beta0 +
       2*dalpha1*dbeta1*covalpha1beta1 + 2*dbeta0*dbeta1*covbeta0beta1
   
    } else {
      # Derivations of optimal cutpoint function
      S <- logit(lambda)+0.5*(alpha1^2-alpha0^2)
      
      dalpha0 <- (alpha1*(alpha1-alpha0)-S/beta0)/((alpha1-alpha0)^2)
      dalpha1 <- (-alpha0*(alpha1-alpha0)+S/beta0)/((alpha1-alpha0)^2)
      dbeta0 <- (-S/beta0^2)/(alpha1-alpha0)
      
      # Variance estimate of optimal cutpoint
      varcut <- dalpha0^2*varalpha0 + dalpha1^2*varalpha1 + dbeta0^2*varbeta0 +
       2*dalpha0*dalpha1*covalpha0alpha1 + 2*dalpha0*dbeta0*covalpha0beta0 +
       2*dalpha1*dbeta0*covalpha1beta0
    }
    
    # Function to compute sensitivity and specificity and their confidence intervals
    sesp <- sespNormal
    
    #.........................................
    # Back-transform optimal cut-off
    if(log) cutlog <- exp(cut)
    
  }
  
  ############## LOGISTIC DISTRIBUTION ASSUMPTION  ###############################
  if(!normal){ 
      # Cutoff of the two logistics, weighted with lambda and 1-lambda
        wmean <- (1-lambda)*m0 + lambda*m1
    if ((1-lambda)*s1 != lambda*s0) {
      x0 <- wmean
      iterateResult <- saveIterate(x0,nmax,eps,print=printIterations)
      cut <- iterateResult$x
      iter <- iterateResult$iter
    }
    if ((1-lambda)*s1 == lambda*s0) {
      cut <- wmean
    }
  
    # Function to compute sensitivity and specificity and their confidence intervals

    sesp <- sespLogis
   
    #...........................................
    # Back-transform optimal cut-off
    if(log) cutlog <- exp(cut)
    
  
  }
  
  ############# PLOTS ##############################################
 
  
 
  ############ OUTPUT #############################################
  # print sens and spec and their confidence intervals at chosen cut-off "evaluateCutoff"
  if(evaluateCutoff=="optCutoff") {
    evaluateCutoffHere <- cut
    SESP <-sesp(x=cut, alpha0=alpha0, varalpha0=varalpha0, beta0=beta0, varbeta0=varbeta0, 
               covalpha0beta0=covalpha0beta0, alpha1=alpha1, varalpha1=varalpha1, beta1=beta1, 
               varbeta1=varbeta1, covalpha1beta1)
  } else {
    if(log)evaluateCutoffHere <- as.numeric(log(evaluateCutoff)) else
      evaluateCutoffHere <- as.numeric(evaluateCutoff)
    SESP <- sesp(x=evaluateCutoffHere, alpha0=alpha0, varalpha0=varalpha0, beta0=beta0, varbeta0=varbeta0, 
                 covalpha0beta0=covalpha0beta0, alpha1=alpha1, varalpha1=varalpha1, beta1=beta1, 
                 varbeta1=varbeta1, covalpha1beta1)
  }
  
  # create list with all results
  
  if(log) optimalCutoff <- cutlog else 
    optimalCutoff <- cut
  
results <- new("diagmeta",
               model = model,
               REMLcriterion = REMLcrit(lmeModel),
               AIC = AIC(logLik(lmeModel)),
               BIC = BIC(lmeModel),
               normal = normal,
               log = log,
               REML = reml,
               lambda = lambda,
               weightsName = weights,
               nmax = nmax,
               eps = eps,
               iter = iter,
               printIterations = printIterations,
               workingData = Data, # Cutoff not yet logarithmized
               workingDataSingle = DataSingle,# Cutoff not yet logarithmized
               weights = w,
               regressionCoefficients = list(alpha0 = alpha0, varalpha0 = varalpha0, beta0 = beta0, varbeta0 = varbeta0, covalpha0beta0 = covalpha0beta0, alpha1 = alpha1, varalpha1 =varalpha1, beta1 = beta1, varbeta1 = varbeta1, covalpha1beta1 = covalpha1beta1),
               distributionParameters = list(m0 = m0, varm0=varm0, s0 = s0, vars0=vars0, m1 = m1, varm1=varm1, s1 = s1, vars1=vars1),
               optimalCutoff = optimalCutoff,
               optimalCutoffnoLog = cut,
               pooledSensitivity = as.numeric(SESP$Sens[2]),
               pooledSpecificity = as.numeric(SESP$Spec[2]),
               numberOfStudies = numberOfStudies
               
              # ,
               #inputData <- data
               #lmeModel
               
               )
  
# Output on console
if(output){
 
cat("\nModel: ", model,"\n\n")

if(normal) {
  if(log) {cat("The optimal cut-off value is:", round(cutlog,3), "[", exp(cut-1.96*sqrt(varcut)), ",", exp(cut+1.96*sqrt(varcut)),"]", "\n\n")} else
          {cat("The optimal cut-off value is:", round(cut,3), "[", cut-1.96*sqrt(varcut), ",", cut+1.96*sqrt(varcut),"]", "\n\n")}
} else {
  if(log) {cat("The optimal cut-off value is:", round(cutlog,3),"\n\n")} else
  {cat("The optimal cut-off value is:", round(cut,3), "\n\n")}
}
  
cat("REML criterion: ", REMLcrit(lmeModel),"\n\n")

if(log)
cat("Pooled Sensitivity and Specificity at cutoff =", round(exp(evaluateCutoffHere),3), ":", "\n", SESP$Sens, "\n", SESP$Spec,"\n\n")
  else
cat("Pooled Sensitivity and Specificity at cutoff =", round(evaluateCutoffHere,3), ":", "\n", SESP$Sens, "\n", SESP$Spec,"\n\n")

cat("--------------------------------", "\n\n")
}
return(results)

}

# ----------------------------------------------------------------------
# Plot function for objects of class diagmeta
# ----------------------------------------------------------------------

plots.diagmeta <- function(r = NULL,
                           plots = c("reg","cdf","Youden","SROC","ROC","dens"),
                           xlab = "threshold", printCI = FALSE, wl = FALSE, 
                           text = FALSE, legend = FALSE, lines = TRUE,
                           legendXPlot2 = 0, legendYPlot2 = 0.2,
                           legendXPlot3 = 1, legendYPlot3 = 1,
                           legendXPlot4 = 0.2, legendYPlot4 = 0.3,
                           legendXPlot8 = 0, legendYPlot8 = 0.05,
                           filenamePlot1 = "MetaPlot1.pdf", # "reg"
                           filenamePlot2 = "MetaPlot2.pdf", # "cdf"
                           filenamePlot3 = "MetaPlot3.pdf", # "Youden"
                           filenamePlot4 = "MetaPlot4.pdf", # "SROC"
                           filenamePlot6 = "MetaPlot6.pdf", # "ROC"
                           filenamePlot8 = "MetaPlot8.pdf", # "dens"
                           plotWidth = 5, plotHeight = 5,
                           print = FALSE, ...){
  
  # r: object of class diagmeta
  # plots: (vector of characters) 
  #        "reg":    Transformed data with regression lines 
  #        "cdf":    Data with distribution functions 
  #        "Youden": Youdenindex
  #        "SROC":   ROC with cutoff information
  #        "ROC":    Points in ROC space with study-specific ROC curves
  #        "dens":   Densities
  # wl: (logical)     TRUE: datapoints are connected with lines. 
  # xlab:(string) x axis label
  # printCI:(logical) TRUE: print confidence intervals,
  #                   FALSE: do not print CIs
  # text:(logical)    TRUE: cutoff information is printed in Plot 4 (SROC)
  # legend:(logical)  TRUE: legend is printed in Plot 4 (SROC)
  # lines:(logical)   TRUE: study-specific ROC curves are printed in Plot 5 (ROC)
  # legendXPlot2,3,4,8: (numeric) x-coordinate of legend in plot 2, 3, 4, 8
  # legendYPlot2,3,4,8: (numeric) y-coordinate of legend in plot 2, 3, 4, 8
  # filenamePlot1,2,3,4: filename of plot 1, 2, 3, 4 ending with .pdf
  # plotWith: width of plot in inches
  # plotHeight: height of plot in inches
  # print:(logical) TRUE: creates plots as pdfs in folder,
  #                 FALSE: direct output of plots
  
  if (!inherits(r, "diagmeta")) 
    stop("Argument 'r' must be an object of class \"diagmeta\"")
  
  # Function to transform/rescale the x-values, either with probit or with logit function. 
  resc <- function(x){
    if(r@normal) {qnorm(x)}
    else logit(x)
  }
  
  # Function to print confidence regions
  printConfI <- function(){
    gray <- gray(0.75)
    if(r@normal){
      SESP <- function(x) {sespNormal(x,alpha0=r@regressionCoefficients$alpha0, varalpha0=r@regressionCoefficients$varalpha0, beta0=r@regressionCoefficients$beta0, varbeta0=r@regressionCoefficients$varbeta0, 
                              covalpha0beta0=r@regressionCoefficients$covalpha0beta0, alpha1=r@regressionCoefficients$alpha1, varalpha1=r@regressionCoefficients$varalpha1, beta1=r@regressionCoefficients$beta1, 
                              varbeta1=r@regressionCoefficients$varbeta1, covalpha1beta1 =  r@regressionCoefficients$covalpha1beta1)}
    } else {
      SESP <- function(x) {sespLogis(x,alpha0=r@regressionCoefficients$alpha0, varalpha0=r@regressionCoefficients$varalpha0, beta0=r@regressionCoefficients$beta0, varbeta0=r@regressionCoefficients$varbeta0, 
                                      covalpha0beta0=r@regressionCoefficients$covalpha0beta0, alpha1=r@regressionCoefficients$alpha1, varalpha1=r@regressionCoefficients$varalpha1, beta1=r@regressionCoefficients$beta1, 
                                      varbeta1=r@regressionCoefficients$varbeta1, covalpha1beta1 =  r@regressionCoefficients$covalpha1beta1)}
    }
    
    upperSens<- function(vectorX) lapply(vectorX, function(x) 1-as.numeric(SESP(x)$Sens[4]))
    if(r@log) curve(upperSens(log(x)), col=gray, lwd=1, add=TRUE) else
      curve(upperSens(x), col=gray, lwd=1, add=TRUE)
    
    lowerSpec<- function(vectorX) lapply(vectorX, function(x) as.numeric(SESP(x)$Spec[4]))
    if(r@log)  curve(lowerSpec(log(x)), col=gray, lwd=1, add=TRUE) else
      curve(lowerSpec(x), col=gray, lwd=1, add=TRUE)
    
    lowerSens<- function(vectorX) lapply(vectorX, function(x) 1-as.numeric(SESP(x)$Sens[6]))
    if(r@log) curve(lowerSens(log(x)), col=gray, lwd=1, add=TRUE) else
      curve(lowerSens(x), col=gray, lwd=1, add=TRUE)
    
    upperSpec<- function(vectorX) lapply(vectorX, function(x) as.numeric(SESP(x)$Spec[6]))
    if(r@log) curve(upperSpec(log(x)), col=gray, lwd=1, add=TRUE) else
      curve(upperSpec(x), col=gray, lwd=1, add=TRUE)
  }
  
  # Vector consisting of as many colors as the maximal number of a study
  colorChart <- rainbow(max(r@workingData$Study))
  colorVector <- colorChart[r@workingDataSingle$StudySingle]
  
  
  # Plot y axis label
  if (r@normal) ylab = expression(atop("",Phi^{-1}~"(P(negative test result))")) else
    ylab = expression(atop("","Logit(P(negative test result))"  )) 
  
  #------------------------------------------------------
  ## Plot 1 ("reg"): linear regression lines in logit/probit Space
  if("reg" %in% plots){
    if(print){pdf(filenamePlot1, width = plotWidth, height = plotHeight)}
    if(r@log){
      plot(r@workingData$Cutoff,resc(r@workingData$NN), pch=16, col=0, ylab= ylab,xlab=xlab,log="x")  
      # add transformed data (possibly with lines)
      points(r@workingDataSingle$CutoffSingle, resc(r@workingDataSingle$NN1), pch=16, cex=1, col=colorVector)      
      if(wl) connect<- lapply(1:r@numberOfStudies, function(i) lines(r@workingDataSingle$CutoffSingle[which(r@workingDataSingle$StudySingle==i)], resc(r@workingDataSingle$NN1[which(r@workingDataSingle$StudySingle==i)]), col = colorChart[i], lwd=1))
      points(r@workingDataSingle$CutoffSingle, resc(r@workingDataSingle$NN0), pch=1, cex=1, col=colorVector)
      if(wl) connect<- lapply(1:r@numberOfStudies, function(i) lines(r@workingDataSingle$CutoffSingle[which(r@workingDataSingle$StudySingle==i)], resc(r@workingDataSingle$NN0[which(r@workingDataSingle$StudySingle==i)]), col=colorChart[i], lwd=1))
      # add linear regression lines
      curve(r@regressionCoefficients$alpha0 + r@regressionCoefficients$beta0*log(x), lty=2, col = 1, lwd=1, add=TRUE)
      curve(r@regressionCoefficients$alpha1 + r@regressionCoefficients$beta1*log(x), lty=1, col = 1, lwd=1, add=TRUE)
    } else {
      plot(r@workingData$Cutoff,resc(r@workingData$NN), pch=16, col=0, ylab=ylab, xlab=xlab) 
      # add transformed data (possibly with lines)
      points(r@workingDataSingle$CutoffSingle, resc(r@workingDataSingle$NN1), pch=16, cex=1, col=colorVector)
      if(wl) connect<- lapply(1:r@numberOfStudies, function(i) lines(r@workingDataSingle$CutoffSingle[which(r@workingDataSingle$StudySingle==i)], resc(r@workingDataSingle$NN1[which(r@workingDataSingle$StudySingle==i)]), col=colorChart[i], lwd=1))
      points(r@workingDataSingle$CutoffSingle, resc(r@workingDataSingle$NN0), pch=1, cex=1, col=colorVector)
      if(wl) connect<- lapply(1:r@numberOfStudies, function(i) lines(r@workingDataSingle$CutoffSingle[which(r@workingDataSingle$StudySingle==i)], resc(r@workingDataSingle$NN0[which(r@workingDataSingle$StudySingle==i)]), col=colorChart[i], lwd=1))
      # add linear regression lines
      abline(r@regressionCoefficients$alpha0, r@regressionCoefficients$beta0, lty=2, col = 1, lwd=1)
      abline(r@regressionCoefficients$alpha1, r@regressionCoefficients$beta1, lty=1, col = 1, lwd=1)
    }
    if(print)dev.off()
  }
  #----------------------------------------------------------
  ## Plot 2 ("cdf"): data and biomarker distributions functions
  if("cdf" %in% plots){
    if(print){pdf(filenamePlot2, width = plotWidth, height = plotHeight)}
    if(r@log) {
      plot(r@workingData$Cutoff,r@workingData$NN, pch=16, col=0, ylab=expression(atop("","Prob(negative test result) (specificity or 1 - sensitivity)")), xlab=xlab,  log="x", ylim=c(0,1)) #cex.lab=2
    }
    if(!r@log) {
      plot(r@workingData$Cutoff, r@workingData$NN, pch=16, col=0, ylab="Prob(negative test result) (specificity or 1 - sensitivity)",xlab=xlab, ylim=c(0,1))
    }
    # add data (possibly with lines)
    points(r@workingDataSingle$CutoffSingle, r@workingDataSingle$NN1, pch=16, cex=1, col=colorVector)
    if(wl) connect<- lapply(1:r@numberOfStudies, function(i) lines(r@workingDataSingle$CutoffSingle[which(r@workingDataSingle$StudySingle==i)], r@workingDataSingle$NN1[which(r@workingDataSingle$StudySingle==i)], col=colorChart[i], lwd=1))
    points(r@workingDataSingle$CutoffSingle, r@workingDataSingle$NN0, pch=1, cex=1, col=colorVector)
    if(wl) connect<- lapply(1:r@numberOfStudies, function(i) lines(r@workingDataSingle$CutoffSingle[which(r@workingDataSingle$StudySingle==i)], r@workingDataSingle$NN0[which(r@workingDataSingle$StudySingle==i)], col=colorChart[i], lwd=1))
    # add regression curves (possibly with confidence intervals)
    if(r@normal) {
      if(r@log) {
        if(printCI) printConfI()
        curve(pnorm(log(x), r@distributionParameters$m0, r@distributionParameters$s0), lty=2, col=1, lwd=1, add=TRUE) 
        curve(pnorm(log(x), r@distributionParameters$m1, r@distributionParameters$s1), lty=1, col=1, lwd=1, add=TRUE)
      }
      if(!r@log) {
        if(printCI) printConfI()
        curve(pnorm(x, r@distributionParameters$m0, r@distributionParameters$s0), lty=2, col=1, lwd=1, add=TRUE) 
        curve(pnorm(x, r@distributionParameters$m1, r@distributionParameters$s1), lty=1, col=1, lwd=1, add=TRUE)
      }
    }
    else{
      if(r@log) {
        if(printCI) printConfI()
        curve(expit(r@regressionCoefficients$beta0*log(x) + r@regressionCoefficients$alpha0), lty=2, col=1, lwd=1, add=TRUE) 
        curve(expit(r@regressionCoefficients$beta1*log(x) + r@regressionCoefficients$alpha1), lty=1, col=1, lwd=1, add=TRUE)
      }
      if(!r@log) {
        if(printCI) printConfI()
        curve(expit(r@regressionCoefficients$beta0*x + r@regressionCoefficients$alpha0), lty=2, col=1, lwd=1, add=TRUE) 
        curve(expit(r@regressionCoefficients$beta1*x + r@regressionCoefficients$alpha1), lty=1, col=1, lwd=1, add=TRUE)
      }
    }
    # draw optimal cut-off
    abline(v=r@optimalCutoff)
    # draw legend
    legend(legendXPlot2, legendYPlot2, paste("Optimal threshold =", round(r@optimalCutoff,1)), cex=0.7, lwd=1, col=1, bty="n")
    if(print)dev.off()
  }
  
  # ----------------------------------------------------------
  ## plot 3 ("Youden"): Youden index = Sens + Spec - 1 ~ TNR-FNR
  ##### not for weighted Youdenindex! (-> need to weight the data, too)
  if("Youden" %in% plots){
    if(print){pdf(filenamePlot3, width = plotWidth, height = plotHeight)}
    # plot data 
    if(r@log) {
      plot(r@workingDataSingle$CutoffSingle, r@workingDataSingle$NN0 - r@workingDataSingle$NN1, pch=16, ylab=expression(atop("","Youden index")), xlab=xlab, ylim=c(0,1), col=colorVector,
           cex=1, log="x") 
      if(wl) connect<- lapply(1:r@numberOfStudies, function(i) lines(r@workingDataSingle$CutoffSingle[which(r@workingDataSingle$StudySingle==i)], (r@workingDataSingle$NN0 - r@workingDataSingle$NN1)[which(r@workingDataSingle$StudySingle==i)], col=colorChart[i], lwd=1))
    }
    if(!r@log) {
      plot(r@workingDataSingle$CutoffSingle, r@workingDataSingle$NN0 - r@workingDataSingle$NN1, pch=16, ylab="Youden index", xlab=xlab, ylim=c(0,1), col=colorVector,
           cex=1)
      if(wl) connect<- lapply(1:r@numberOfStudies, function(i) lines(r@workingDataSingle$CutoffSingle[which(r@workingDataSingle$StudySingle==i)], (r@workingDataSingle$NN0-r@workingDataSingle$NN1)[which(r@workingDataSingle$StudySingle==i)], col=colorChart[i], lwd=1))
    }
    # plot Youden index
    if(r@normal) {
      if(r@log) {
        curve(2*(1-r@lambda)*pnorm(log(x), r@distributionParameters$m0, r@distributionParameters$s0) + 2*r@lambda*(1-pnorm(log(x), r@distributionParameters$m1, r@distributionParameters$s1)) - 1,col=1, add=TRUE)
      }
      if(!r@log) {      
        curve(2*(1-r@lambda)*pnorm(x, r@distributionParameters$m0, r@distributionParameters$s0) + 2*r@lambda*(1-pnorm(x, r@distributionParameters$m1, r@distributionParameters$s1)) - 1,col=1, add=TRUE)
      }
    } else {
      if(r@log) {
        curve(2*(1-r@lambda)*expit(r@regressionCoefficients$alpha0 + r@regressionCoefficients$beta0*log(x)) + 2*r@lambda*(1 - expit(r@regressionCoefficients$alpha1 + r@regressionCoefficients$beta1*log(x))) - 1, col=1, add=TRUE)
      }
      if(!r@log) {
        curve(2*(1-r@lambda)*expit(r@regressionCoefficients$alpha0 + r@regressionCoefficients$beta0*x) + 2*r@lambda*(1 - expit(r@regressionCoefficients$alpha1 + r@regressionCoefficients$beta1*x)) - 1, col=1, add=TRUE)
      }
    }
    # plot line at threshold where the maximum is obtained
    abline(v=r@optimalCutoff)
    # draw legend
    legend(legendXPlot3,legendYPlot3, paste("Optimal threshold =", round(r@optimalCutoff,1), "ng/mL"),cex=0.7, lwd=1, col=1, bty="n")
    if(print)dev.off()
  }
  
  # --------------------------------------------------------
  ## Plot 4 ("SROC"): SROC curve
  if("SROC" %in% plots){
    if(print){pdf(filenamePlot4, width = plotWidth, height = plotHeight)}
    # plot data
#    par(pty="s")
    plot(1-r@workingDataSingle$NN0,1-r@workingDataSingle$NN1, pch=16, col=colorVector, cex=1, xlim=c(0,1),ylim=c(0,1),
         xlab="1 - Specificity", ylab="Sensitivity")
    # add ROC curve
    if(r@normal){
      curve(1 - pnorm(qnorm(1-x, r@distributionParameters$m0, r@distributionParameters$s0), r@distributionParameters$m1, r@distributionParameters$s1), lwd=1, col=1, add=TRUE)
      points(1 - pnorm(r@optimalCutoffnoLog, r@distributionParameters$m0, r@distributionParameters$s0), 1 - pnorm(r@optimalCutoffnoLog, r@distributionParameters$m1, r@distributionParameters$s1), lwd=2, cex=2, pch=3, col=1)
    } else {
      curve(1 - expit(r@regressionCoefficients$alpha1+ r@regressionCoefficients$beta1*(logit(1-x) - r@regressionCoefficients$alpha0)/r@regressionCoefficients$beta0), lwd=1, col=1, add=TRUE)
      points(1 - expit(r@regressionCoefficients$alpha0 + r@regressionCoefficients$beta0*r@optimalCutoffnoLog),1 - expit(r@regressionCoefficients$alpha1 + r@regressionCoefficients$beta1*r@optimalCutoffnoLog), lwd=2, cex=2, pch=3, col=1)
    }
    # add legend
    if (legend) {
        legend(legendXPlot4, legendYPlot4, bty="n", lwd=c(1,NA,NA),pch=c(-1,3,NA), col=c(1,1,NA), cex=1, c("Model-based summary ROC curve",paste("Optimal threshold at ", round(r@optimalCutoff,1))))
    }
    # add text
    if (text) {
      if(r@log) {
        cuts = log(unique(r@workingData$Cutoff))
      }
      if(!r@log) {
          cuts = unique(r@workingData$Cutoff)
      }
      cutstxt = as.character(round(unique(r@workingData$Cutoff),2))
      if(r@normal){
      points(1 - pnorm(cuts, r@distributionParameters$m0, r@distributionParameters$s0), 1 - pnorm(cuts, r@distributionParameters$m1, r@distributionParameters$s1), pch = 3)
      text(1.02 - pnorm(cuts, r@distributionParameters$m0, r@distributionParameters$s0), 0.98 - pnorm(cuts, r@distributionParameters$m1, r@distributionParameters$s1), cutstxt, cex = 0.7)
      } else {
      points(1 - expit(r@regressionCoefficients$alpha0 + r@regressionCoefficients$beta0*cuts), 1 - expit(r@regressionCoefficients$alpha1 + r@regressionCoefficients$beta1*cuts), pch = 3)
      text(1.02 - expit(r@regressionCoefficients$alpha0 + r@regressionCoefficients$beta0*cuts), 0.98 - expit(r@regressionCoefficients$alpha1 + r@regressionCoefficients$beta1*cuts), cutstxt, cex = 0.7)
    }
  }
    if(print) dev.off()
  }

    # --------------------------------------------------------
  ## Plot 6 ("ROC"): Study-specific ROC curves
  if("ROC" %in% plots){
    if(print){pdf(filenamePlot6, width = plotWidth, height = plotHeight)}
#    par(pty="s")
    plot(1-r@workingDataSingle$NN0,1-r@workingDataSingle$NN1, pch=16, col=colorVector, cex=1, las=1,
         xlim=c(0,1),ylim=c(0,1),#cex.axis=1.5, cex.lab=1.5,
         xlab="1 - Specificity", ylab="Sensitivity")
    if(lines) {
        for (s in r@workingDataSingle$StudySingle) {
            lines(c(1,1-r@workingDataSingle$NN0[r@workingDataSingle$StudySingle==s],0),
            c(1,1-r@workingDataSingle$NN1[r@workingDataSingle$StudySingle==s],0),
                  col=colorVector[r@workingDataSingle$StudySingle==s],lwd=1) # "gray"
        }
    }

#    legend(0,0.1,"Points from the same study joined by lines",bty="n",col=1,cex=1.25)
    if(print)dev.off()
}
  
  
  #----------------------------------------------------------
  ## Plot 8: ("dens"): Biomarker distributions (densities)
  if("dens" %in% plots){
    if(print){pdf(filenamePlot8, width = plotWidth, height = plotHeight)}
    if(r@normal) {
      if(r@log) {
        curve(dnorm(log(x), r@distributionParameters$m0, r@distributionParameters$s0), lty=2, col=1, lwd=1, from = min(r@workingData$Cutoff), to = max(r@workingData$Cutoff), xlab=xlab, ylab = "", ylim = c(0,0.4), log="x") #
        curve(dnorm(log(x), r@distributionParameters$m1, r@distributionParameters$s1), lty=1, col=1, lwd=1, add = TRUE)
      }
      if(!r@log) {
        curve(dnorm(x, r@distributionParameters$m0, r@distributionParameters$s0), lty=2, col=1, lwd=1, from = min(r@workingData$Cutoff), to = max(r@workingData$Cutoff), xlab=xlab, ylab = "", ylim = c(0,0.4)) 
        curve(dnorm(x, r@distributionParameters$m1, r@distributionParameters$s1), lty=1, col=1, lwd=1, add = TRUE)
      }
    }
    else{
      if(r@log) {
        curve(r@regressionCoefficients$beta0*expit(r@regressionCoefficients$beta0*log(x) + r@regressionCoefficients$alpha0)/(1 + exp(r@regressionCoefficients$beta0*log(x) + r@regressionCoefficients$alpha0)), lty=2, col=1, lwd=1, from = min(r@workingData$Cutoff), to = max(r@workingData$Cutoff), xlab=xlab, ylab = "", ylim = c(0,0.4), log="x") #
        curve(r@regressionCoefficients$beta1*expit(r@regressionCoefficients$beta1*log(x) + r@regressionCoefficients$alpha1)/(1 + exp(r@regressionCoefficients$beta1*log(x) + r@regressionCoefficients$alpha1)), lty=1, col=1, lwd=1, add=TRUE)
      }
      if(!r@log) {
        curve(r@regressionCoefficients$beta0*expit(r@regressionCoefficients$beta0*x + r@regressionCoefficients$alpha0)/(1 + exp(r@regressionCoefficients$beta0*x + r@regressionCoefficients$alpha0)), lty=2, col=1, lwd=1, from = min(r@workingData$Cutoff), to = max(r@workingData$Cutoff), xlab=xlab, ylab = "", ylim = c(0,0.4)) 
        curve(r@regressionCoefficients$beta1*expit(r@regressionCoefficients$beta1*x + r@regressionCoefficients$alpha1)/(1 + exp(r@regressionCoefficients$beta1*x + r@regressionCoefficients$alpha1)), lty=1, col=1, lwd=1, add=TRUE)
      }
    }
    # draw optimal cut-off
    abline(v=r@optimalCutoff)
    # draw legend
    legend(legendXPlot8, legendYPlot8, paste("Optimal threshold =", round(r@optimalCutoff,1)), cex=0.7, lwd=1, col=1, bty="n")
    if(print)dev.off()
  }
   
  
}
