# Supplementary material for: Modelling multiple thresholds in meta-analysis of diagnostic test accuracy studies
Source: BMC Med Res Methodol. 2016 Aug 12;16:97. doi: 10.1186/s12874-016-0196-1 (PMC4983029; doi:10.1186/s12874-016-0196-1)
Supplement: Additional file 2 — R code for application of the method to the example data. (TXT 3 kb) [file 12874_2016_196_MOESM2_ESM.txt]

# Loading libraries and functions

library(lme4)
library(grDevices)

source("diagmeta.R")


########################################################################
# Peptide data

data <- read.csv2("NatriureticPeptides.txt", header = TRUE, sep = ";", quote="", dec=".", fill = TRUE)

results <- diagmeta(data, model="6c", log=TRUE, reml = TRUE, normal=FALSE, weights="InverseVarianceScaled2")

# Figure 5 of the manuscript

pdf("Figure5.pdf", width = 12, height = 12)
par(mfrow = c(2,2), pty="s")

# Figure 5a: Peptide data with distribution functions
plots.diagmeta(results, plots="cdf", printCI = TRUE,
               xlab="B type natriuretic peptide threshold [ng/L]",
               legendXPlot2=226, legendYPlot2=0.03)

# Figure 5b: Biomarker densities for peptide data
plots.diagmeta(results, plots="dens",
               xlab="B type natriuretic peptide threshold [ng/L]",
               legendXPlot8 = 226, legendYPlot8 = 0.05)

# Figure 5c: Study-specific ROC curves for peptide data
plots.diagmeta(results, plots="ROC", legend = TRUE)

# Figure 5d: SROC curve with cutoff information for peptide data
plots.diagmeta(results, plots="SROC")
points(1-0.76, 0.90, lwd=2, cex=2, pch=3, col=2) ## Natriuretic peptide
points(1-0.69, 0.92, lwd=2, cex=2, pch=3, col=3) ## Natriuretic peptide
legend(0.2, 0.4, bty="n",lwd=c(1,NA,NA,NA,NA,NA,NA),pch=c(-1,3,NA,3,NA,3,NA),col=c(1,1,NA,2,NA,3,NA), cex=1, c("Summary ROC curve",
            expression(paste(lambda[w]==1/2,", optimal threshold 226 ng/L,")),"(Se,Sp)=(0.84,0.84)",expression(paste(lambda[w]==2/3,", optimal threshold 154 ng/L,")),"(Se,Sp)=(0.90,0.76)", 
                                                                                                    expression(paste(lambda[w]==3/4,", optimal threshold 122 ng/L,")),"(Se,Sp)=(0.92,0.69)"))

dev.off()


########################################################################
# Procalcitonin data

data <- read.csv2("Procalcitonin.txt", header = TRUE, sep = ";", quote="", dec=".", fill = TRUE)

results <- diagmeta(data, model="6c", log=TRUE, reml = TRUE, normal=FALSE, weights="InverseVarianceScaled2")

# Figure 6 of the manuscript

pdf("Figure6.pdf", width = 12, height = 12)
par(mfrow = c(2,2), pty="s")

# Figure 6a: Procalcitonin data with distribution functions
plots.diagmeta(results, plots="cdf", xlab="Procalcitonin [ng/mL]",
               printCI = TRUE, legendXPlot2=1.2, legendYPlot2=0.03)

# Figure 6b: Biomarker densities for procalcitonin data
plots.diagmeta(results, plots="dens", xlab="Procalcitonin [ng/mL]",
               legendXPlot8 = 1.2, legendYPlot8 = 0.03)

# Figure 6c: Study-specific ROC curves for procalcitonin data
plots.diagmeta(results, plots="ROC", legend = TRUE)

# Figure 6d: SROC curve with cutoff information for procalcitonin data
plots.diagmeta(results, plots="SROC", legend = TRUE)

dev.off()
 
 
########################################################################
# Further plots, not part of the manuscript (any data set)

# Transformed data with linear regression lines
plots.diagmeta(results, plots="reg")

# Youden index
plots.diagmeta(results, plots="Youden")

# SROC curve with additional cutoff information
plots.diagmeta(results, plots="SROC", text = TRUE)

# All plots
par(mfrow = c(2,3), pty="s")
plots.diagmeta(results)
