# Supplementary material for: Modelling multiple thresholds in meta-analysis of diagnostic test accuracy studies
Source: BMC Med Res Methodol. 2016 Aug 12;16:97. doi: 10.1186/s12874-016-0196-1 (PMC4983029; doi:10.1186/s12874-016-0196-1)
Supplement: Additional file 3 — First example data set in txt format. (TXT 1 kb) [file 12874_2016_196_MOESM3_ESM.txt]

name	study	cutoff	TP	FP	FN	TN
Blonde-Cynober 2011	1	100	23	12	3	26
Logeart 2002	2	100	110	33	5	15
Maisel 2010	3	100	543	409	25	664
Maisel 2002	4	100	670	202	74	640
Lokuge 2010	5	101	252	166	22	172
Lainchbury 2003	6	104	68	69	2	66
Davis 1994	7	100	26	2	6	18
Dao 2001	8	100	91	9	6	144
Chung 2006	9	100	72	42	0	29
Wang 2010	10	100	46	23	3	12
Sanz 2006	11	100	43	3	2	27
Rogers 2009	12	100	353	115	15	257
Ray 2004	13	100	127	68	14	99
Parab 2005	14	100	45	17	2	6
Mueller 2005	15	100	132	44	5	70
Chenevier-Gobeaux 2010	16	100	114	155	1	108
Barcase 2004	17	100	55	4	2	37
Alibay 2005	18	100	59	53	1	47
Arques 2005	19	100	31	14	1	24
Dokainish 2004	20	250	60	12	10	40
Blonde-Cynober 2011	1	129	23	10	3	28
Logeart 2002	2	250	105	15	10	33
Sanz 2006	11	116	42	1	3	29
Ray 2004	13	250	110	17	31	150
Villacorta 2002	21	200	36	1	0	33
Alibay 2005	18	150	56	39	4	61
Chung 2006	9	400	60	17	12	54
Dao 2001	8	150	84	5	13	148
Davis 1994	7	195	15	0	17	20
Arques 2007	23	253	19	2	3	17
Barcase 2004	17	300	40	0	17	41
Lokuge 2010	5	265	227	64	47	274
Maisel 2002	4	150	632	143	112	699
Mueller 2005	15	295	110	16	27	98
Parab 2005	14	300	42	9	5	14
Gorissen 2007	24	225	31	11	9	29
Lainchbury 2003	6	347	59	31	11	104
Arques 2005	19	146	29	9	3	29
Fleischer 1997	25	173	36	4	7	76
Blonde-Cynober 2011	1	635	9	0	17	38
Karmpaliotos 2007	26	1000	13	8	10	43
Wang 2010	10	500	32	9	17	26
Parab 2005	14	500	39	5	8	18
