# Supplementary material for: Modelling multiple thresholds in meta-analysis of diagnostic test accuracy studies
Source: BMC Med Res Methodol. 2016 Aug 12;16:97. doi: 10.1186/s12874-016-0196-1 (PMC4983029; doi:10.1186/s12874-016-0196-1)
Supplement: Additional file 4 — Second example data set in txt format. (TXT 1 kb) [file 12874_2016_196_MOESM4_ESM.txt]

study	cutoff	TP	FP	TN	FN	assay
1	0.5	63	11	38	8	PCT-Q
1	2	49	2	47	22	PCT-Q
1	10	18	0	49	53	PCT-Q
2	0.1	111	161	54	11	PCT-LIA
2	0.3	84	71	144	38	PCT-LIA
2	0.4	77	56	159	45	PCT-LIA
2	0.5	73	45	170	49	PCT-LIA
3	0.5	10.22	4.62	9.38	3.78	PCT-LIA
3	1	9.94	1.12	12.88	4.06	PCT-LIA
3	1.2	9.52	0.28	13.72	4.48	PCT-LIA
3	2	12.32	0	14	1.68	PCT-LIA
3	5	5.74	0	14	8.26	PCT-LIA
4	3.03	52	11	10	10	PCT-LIA
4	15.75	47	2	19	15	PCT-LIA
5	1	42	6	26	9	PCT-LIA
5	10	9	0	32	42	PCT-LIA
6	0.087	59	11	8	15	PCT-Kryptor
6	0.1	56	9	10	18	PCT-Kryptor
6	0.25	41	2	17	33	PCT-Kryptor
6	0.5	34	2	17	40	PCT-Kryptor
7	2	31	9	35	1	PCT-Kryptor
7	10	21	3	41	11	PCT-Kryptor
8	0.5	76	11	45	36	PCT-Q
8	2	52	4	52	60	PCT-Q
8	10	30	2	54	82	PCT-Q
9	0.5	20.5	25	14	4.5	PCT-LIA
9	2.5	17	10	29	8	PCT-LIA
9	5	12.5	7	32	12.5	PCT-LIA
10	0.1	138	49	84	65	PCT-Kryptor
10	0.5	83	17	116	120	PCT-Kryptor
10	3	37	4	129	166	PCT-Kryptor
11	0.5	44	73	15	1	PCT-LIA
11	1.5	34	20	68	11	PCT-LIA
11	3	24	12	76	21	PCT-LIA
12	1.2	21	2	13	13	PCT-LIA
13	1	29	2	38	7	PCT-Kryptor
14	9.7	28	9	27	3	PCT-Kryptor
15	1.6	16	8	23	4	PCT-LIA
16	0.6	39	9	20	8	PCT-LIA
17	0.28	20	3	9	4	PCT-LIA
18	1.1	58	4	14	2	PCT-LIA
19	2.2	31	0	11	24	PCT-Kryptor
20	1.1	34	5	17	7	PCT-LIA
21	0.5	17	5	58	24	PCT-LIA
22	0.25	77	23	32	19	PCT-Kryptor
23	0.5	53	5	37	19	PCT-Q
24	0.5	22	1	24	3	PCT-Q
25	5.79	17	2	17	13	PCT-Kryptor
26	0.32	65	9	16	13	PCT-Kryptor
27	2	82	92	116	37	PCT-LIA
28	3.3	19	5	6	3	PCT-LIA
29	2	49	6	14	26	PCT-LIA
30	1	19	2	21	8	PCT-Kryptor
31	1.31	55	2	8	20	PCT-LIA
